# Supplementary material for: Defining the function of SUMO system in pod development and abiotic stresses in Peanut
Source: BMC Plant Biol. 2019 Dec 29;19:593. doi: 10.1186/s12870-019-2136-9 (PMC7194008; doi:10.1186/s12870-019-2136-9)
Supplement: Supplementary file 9 — Additional file 9: Table S1. The amino acid sequences of the SUMO pathway components in this study. [file 12870_2019_2136_MOESM9_ESM.xlsx]

## Sheet: Peanut SUMO Pathway Genes
Gene	AA sequence
AdSUMO1	MSGVTNEEDKKPTEQGGAHINLKVKGQDGNEVFFRIKRSTQLKKLMNAYCDRQ SVDFNSIAFLFDGRRLRSDQTPDELEMEDGDEIDAMLHQTGGAAV
AiSUMO1	MSGVTNEEDKKPTEQGGAHINLKVKGQDGNEVFFRIKRSTQLKKLMNAYCDRQSVDFNSIAFLFDGRRLRADQTPDELEMEDGDEIDAMLHQTGG AAV
AdSUMO2	MAEEDKKPNDQSAHINLKVKGQDGNEVFFRIKKNTQLKKLMNAYCDRQSV DFNAIAFLFDGRRLRAEQTPDELEMEDGDEIDAMLHQTGGAL
AiSUMO2	MAEEDKKPNDQSAHINLKVKGQDGNEVFFRIKKNTQLKKLMNAYCDRQSV DFNAIAFLFDGRRLRAEQTPDELEMEDGDEIDAMLHQTGGAL
AdSUMO3	MAEEDKKPNDQSAHINLKVKGQDGNEVFFRIKKNTQLKKLMNAYCDQQSVDFNAIAFLFDGRRLRAEQTPDELEMEDGDEIDAMLHQTGGALWT
AiSUMO3	MAEEDKKPNDQSAHINLKVKGQDGNEVFFRIKKNTQLKKLMNAYCDRQSV DFNAIAFLFDGRRLRAEQTPDELEMEDGDEIDAMLHQTGGALWT
AdSUMO4	MSVSTSSGGIKRKGSDEGEGGIKRKALDEGKGTQDRQYVEICITDQNDRR MYFKVNPVKPLSLTFQIYCERCHLEYSTLQFLYNGCRVHGKYTPKKLKMK NGDEILAVKHVDGGGVAALSF
AiSUMO4	MSVSTSSGGIKRKGSDEGEGGIKRKALDEGKGTQDRQYVEICITDQNDRR MYFKVNPVKPLSLTFEIYCERCHLEYSTLQFLYNGCRVHGKYTPKKLKMK NGDEILAVKHVDGGSVAALSF
AdSUMO-v	MADDEFADELEPLFDYSRVQPPVIPLDDADDDDDKDAVPPKKGKASHDPV VPEKKKTDVKPVPVVDIDDEDDWLPPPPKVSTDAHKSIDEDSTLKKLRLK KQELQDLFKTVEESEKSEICDSPKSSMDDTSEKTSKPAERPKILISIQDK SEKKPVRVYRDDKFERIFKMYAEKLGCDQNKIVLSFDGDKISPSETPDTL GMEDGDMIEVHVKSS
AiSUMO-v	MTDDEFADELEPLFDYSRVQPPVISLDDEDDDADKDVVPPKKGKTSHDPV VPEKKQTDVKPVPVVDIDDEDDWLPPPPKVSTDAHKSIDEDSTLKKLRLK KQELQDLFKTVEESEKSEICDSPKSSMDDTSEKTSKPAERPKILISIQDK SEKKPVRVYRDDKFERIFKMYAEKLGCDQNKIVLSFDGDKISPSETPDTL GMEDGDMIEVHVKSS
AdSAE1a	MDGDGEELTAQETALYDRQIRVWGADAQRRLSKAHVLVYGMKGTIAEFCK NIVLAGVGSLTLIDDRIASEEAFSSNFLIPPDENVYGGKTLAQLCCDSLK DFNPMVRVSVQKGDLSSFDVEFFNNFDVVVVSSCSLPAKKLANEKCRKIS KRVAFYTVDCRDSCGEIFVDLQDYKYSKKKLEETIECHLRYPSFEEALSV PWKELPRKTSKLYFAMRVIEKFEEAEGRSAGEVSVADLPGVLKLKKELCA VQSLNESHVPDTLLERLVTSTLEFPPVCAIIGGILGQEVIKAISGKGDPL KNFFFFDAFDGKGIIENISNSNA
AdSAE1b	MDGDDEELMAQKTALYDRQIRAWGADAQRRLSKAHVLVYGMKGTIVENIV LSGVESLTLIDDRIAFEEAFSSNFLIPLDENVYGGKTLAQLCCDSLKKFN PMVHVYVQKGDLSTFDVGFFNNFDVVVVSSCSLPAKEALSVPWRELPRKI SKLYFAMRVIEKFEEAKGCSAGEVSVADLPGVLKLKKQLCAEQSLNESHV PDIFLERLVTSRLEFPPVCAIIGRILE
AiSAE1	MTVRFALSKAHVLVYGMKGTIAEFCKNIVLAGVGSLTLIDDRIASEEAFS SNFLIPLDENVYGGKTLAQLCCDSLKDFNPMVRVSVQKGDLSSFDVEFFN NFDVVVVSSCSLPAKKLANEKCRKISKRVAFYTVDCRDSCGEIFVDLQDY KYSKKKLEETIECHLRYPSFEEALSVPWRELPRKTSKLYFAMRVIEKFEE AEGRSAGEVSVADLPGVLKLKKELCTEQSLNESHVPDTLLERLVTSTLEF PPVCAIIGGILGQEVIKAISGKGDPLKNFFFFDAFDGKGIIENISNSNA
AdSAE2	MASEAIKGAKVLMVGAGGIGCELLKTLALSGFRDIHIGSQKILKIVQKGF ESLVIKCCDNYSRVLIDGVGIDMDTIEVSNLNRQFLFRQSHVGQSKAKVA RDAVLKFRPHINIKPYHANVKDPEFNVDFFKQFNVVLNGLDNLDARRHVN RLCLAADVPLVESGTTGFLGQVTVHVKGKTECYECQPKPAPKTYPVCTIT STPSKFVSRKHKILKNEARGPKFVHCIVWAKDLLFAKLFGDKNQDNDLNV RSSDAASSSENVEDVFVRRNDEDIEQYGKKIFDHVFGYNIELALSNEETW KNRNRPKPIYSKDILSDELAQPNGNVDKKCAFDDEFSVSAMASLGMKNPQ DIWSLKENSRIFLEALRLFFTHRGKLAVEFVTAAANIRAASF…
AiSAE2	MASEAIKGAKVLMVGAGGIGCELLKTLALSGFRDIHIIDMDTIEVSNLNR QFLFRQSHVGQSKAKVARDAVLKFRPHINIQPYHANVKDPEFNVDFFKQF NVVLNGLDNLDARRHVNRLCLAADVPLVESGTTGFLGQVTVHVKGKTECY ECQPKPAPKTYPVCTITSTPSKFVHCIVWAKDLLFAKLFGDKNQDNDLNV RSSDAASSSENVEDVFVRRNDEDIEQYGKKIFDHVFGYNIELALSNEETW KNRNRPKPIYSKDILSDELAQPNGNVDKKCAFDDEFSVSAMKSLGMKNPQ DIWSLKENSRIFLEALRLFFTHRGKLAVEFVTAAANIRAASFGIPPYSLF EAKGIAGNIVHAVATTNAVIAGLIVIETIKVLQNDIKSYRMT…
AdSCE1a	MSGIARGRLAEERKSWRKNHPHGFVAKPETLPDGTVNLMVWHCTIPGKSG TDWEGGFFPLTMHFSEDYPSKPPKCKFPQGFFHPNVYPSGTVCLSILNED SGWRPAITVKQILVGIQDLLDQPNPADPAQTEGYHLFIQDATEYKRRVRQ QAKQYPPII
AdSCE1b	MPKTKPDGPVNLMCWKCFIPGKEENYPIRPPICKFPKGFCHPHVFSSGEV CLSTLGRKPSITMTQILLGIQDLLNQSNTADAAHFKPNQLFVKDPAEYKR RVQLQAK
AiSCE1a	MSGIARGRLAEERKSWRKNHPHGFVAKPETLPDGTVNLMVWHCTIPGKSG TDWEGGFFPLTMHFSEDYPSKPPKCKFPQGFFHPNVYPSGTVCLSILNED SGWRPAITVKQILVGIQDLLDQPNPADPAQTEGYHLFIQDATEYKRRVRQ QAKQYPPII
AiSCE1b	MPKTKPDGPVNLMCWKCFIPGKEETDWEGGDYSITLQFCENYPIRPPICK FPKGFCHPHVFSSGEVCLSTLGRKPSITMTQILLGIQDLLNQSNTADAAH FKPNQLFVKVLLLHQCYVATS
AdSIZ1a	MDLVSSCKEKLNSFRIKELKDVLTQLGLSKQGKKQDLIDRILSILSDEQA SKIWAKKNAIGKEQVSGAIDLASKGQGSSPDVSNVKIKGEVDEIFQEETK IRCLCGSSLETDPLIKCEDTRCHVWQHINCVIIPEKPMEPIPPLPQKFYC ELCRLTRADPFWVSVATPMFPVKLTTTHIPTDGANPVQSVDRTFQLTRAD KDLVSRPEFDVQAWCMLLNDKVSYRMQWPQYTDLQVNGVPVRVINRPGSQ LLGANGRDDGPIITPYTKDGINKISLTGCDARIFCLGVRIVKRRSLQQIL NTIPKESDGERFEDALARVCSRVGGGNADDNADSDSDLEVVSDTFTINLR CPMSGSRMRVAGRFKPCAHMGCFDLEIFVEMNQRSRKWQCPI…
AiSIZ1a	MDLASSCKEKLAYFRIKELKDVLTQLGLSKQGKKQDLVDRILSMLSDDQV SKMFAKKNAIGKEQVAKLVDDTYRKMQISGATDLASKGQGASDSSNVKIK GEKDDSFQSDTKIRCICGSTLDTDPLVKCDDPRCHVWQHINCVIVPEKPM EGVLPVPDKFYCELCRLSRADPFWVSMGHPLFPVKLSITSNPTDGSNPMQ SVDRTFQLTRADKDLVSKPEFDIQAWCMLLNDKVSFRMQWPQYTDLQVNG VPVRAINRPGSQLLGANGRDDGPIITPYTKDGINKITLTGCDARIFCVGV RIVKRRSMQQNSYGLVILEPNDDYVSFVNTTNLLDQGCTVNAVQTDRCSK SALAKSKLLVSSPPDIETYFFLEKACHTVEPTVSVVQILNII…
AdSIZ1b	MFSTDTDTVPPLHRDVHSVFVSSENPNRHSILPFFSISRSLLSASIPSFQLNFTRFSPGRLLLLPVWPNLRGFCLPTVAEGSVNKWTWYLVVSVALYCGSLLLRSVIVELKFVVEKLNSFRIKELKDVLTQLGLSKQGKKQDLVDRILSILSDEQASKMWAKKNVIGKEQVAKLVDDTFRKLQVSGAIDLASKGQGSSPDVSNVKIKGEVDEVFQEDTKIRCLCGSSLETDPLIKCEDTRCHVWQHINCVIIPEKPMEPIPPLPQKFYCELCRLTRADPFWVSVATPMFPVKLTTTHIPTDGANPVQSVDRTFQLTRADKDLVSRPEFDVQAWCMLLNDKVSYRMQWPQYTDLQVNGVPVRVINRPGSQLLGANGRDDGPIITPYTKDGINKISLTGCD…
AiSIZ1b	MDLVSSCKEKLNSFRIKELKDVLTQLGLSKQGKKQDLIDRILSILSDEQA SKIWAKKNAIGKEQVSGAIDLASKGQGSSPDVSNVKIKGEVDEIFQEETK IRCLCGSSLETDPLIKCEDTRCHVWQHINCVIIPEKPMEPIPPLPQKFYC ELCRLTRADPFWVSVATPMFPVKLTTTHIPTDGANPVQSVDRTFQLTRAD KDLVSRPEFDVQAWCMLLNDKVSYRMQWPQYTDLQVNGVPVRVINRPGSQ LLGANGRDDGPIITPYTKDGINKISLTGCDARIFCLGVRIVKRRSLQQIL NTIPKESDGERFEDALARVCSRVGGGNADDNADSDSDLEVVSDTFTINLR CPMSGSRMRVAGRFKPCAHMGCFDLEIFVEMNQRSRKWQCPI…
AdPIAL1
AiPIAL1
AdMMS21	MKEIAVEFEKHNESDKVKELEDAVLELADLSEDSVHLSSAVQAIANRYQP KEEVVNNFRKLLEDEVSKLKGQSTTSDPNSNPLVRQFKEAVWKVHHEGQP MPGEEQEDIVMTSTQSSILNMTCPLTGKPVTELEEPVRSVECKHIYEKRI IMQYIKSSNRCPISGCPKKLRADRVVQDALLLIEIEELRKMNKETEVEDF TLLNEDD
AiMMS21a	MASSSHGDQMRIVATQFCSDDQTLIAVNNFRKLLEDEVSKLKGQYTTSDP NSNPLVRQFKEAVWKVHHEGQPMPGEEQEDIVMTSTQSSILNMTCPLTGK PVTELEEPVRSVECKHIYEKRIIMQYIKSSNRCPISGCPKKLRADRVVQD ALLLIEIEELRKVNKETEVEDFTLLNEDD
AiMMS21b	MASSSHGDQMRIVATQFCSDDQTLIALADLSEDSVHLSSAVQAIANRYQP KEEVVNNFRKLLEDEVSKLKGQSTTSDPNSNPLVRQFKEAVWVLSSDLAA NARRRAGGDIVMTSTQSSILNMTCPLTGKPVTELEEPVRSVECKHIYEKR IIMQHIKSSNRCPISGCPKKLRADRVVQDALLLIEIEELRKMNKKKLKWK TLLSLMKTIDD
AdELS1	MGIMTTTHRKRTQECMNFPHFQSHQIPQSPIPSISHTKRPKLSPSIIPTP TPATRPLSTATTATGNRISRYPEPKGPFRREVHAPCRPNKFVFSGSRVAR VTAYSQRNDERIGGDDTGDGMGNFLARSYGIVKQAVYDFTGKGKKEVVEL DADERGQDEASEDLSVREVENVEIGGEGRSLVADKRWIRSDAVVVEVPEV EFVDARVGDGGKSTSTVVDSELTNSGLKMVANDAAGMGLAALIREHEQNP ENVHLYKKLLLAAGRRDDKLGWLSFEIERNEKKIAGFELLRPKKAEPVEK VPREPFLALTEEEEDEVASAFSANRRKILVTHDESNIEISGEKFQCLRPG AWLNDEVINLYLELLKEREKRDPQRFLKCHFFNTFFYKKLIS…
AdELS2	MGLISSSNNKRHQQCMNLNRMYPSPSSSDSRTLKRAKFQSTSMNSTPTST GSRVSRYPNAVLPLHREVHAPCRSKKFGLLNISGTQKEIGKGRGNDALHH KYRVYQQAKDSALACIRLFEKRKEAAQVYTAGRNKEVYVIEDDDEEGPSM VTEQSLKGMHDFDAKDVVGFLQQSTPLVSESINSNLNVVYAERMLDTLSL SPEHPKKEPLVELVSLKPFVPLTKEEEDEVARAFSADRKKVLVTHYKSNI EITGGTFQCLRPGGWLNDKVIDLYLVLLKERERRKAKNSLQCHFFSTFFY TKLISGKNGYDFNSVRRWTSQKKLGYIPHECDKIFVPIHRTSHWCLAVIN QKEKKFQYLDSLRGKDTQVLEVLARYFVDEVKDKTGKDTDVS…
AiELS1	MGIMTTTHRKRTQECMNFPHFQSHQIPQSPIPSISHTKRPKLSPSIIPTP TPATRPISTATTATGNRISRYPEPKGPFRREVHAPCRPNKFVFSGSRAAR VTAYSHRNDEHIGDDDTDDGMGNFLARSYGIVKQALYDFTGKGKKEVVEL DADERGQDEASEDLSVREVENVEIGGEGRSLVADKRWIGNDAVVVEVPEV EFVDARAGDGRKSTSTVVDSELTNSGLKMVENDAAGMGLAALIREHEQNP ENVHLYKKLLLAAGRRDDKLGWLSFEIERNEKKIAGFELLRPKKAEPVEE VPREPFLALTEEEEDEVASAFLANRRKILVTHDESNIEISGEKFQCLRPG AWLNDEVINLYLELLKEREKRDPQRFLKCHFFNTFFYKKLIS…
AiELS2	MGLISSSNNKRHQQCMNLNRMYPSPNSSDSRTLKRAKFQSTSMNSTPLRS SPTSTGSRVSRYPNAVLPLHREVHAPCRSKKFGLLNISGTQKEIGKGRGN DALHNKYRVYQQAKDSALACIRLFEKRKEAAQVDTAGRNKEVYVIEDDDE EGPSIVTEQSLKGDDMALTGMHDFDAKDVVGFLQQSTPLVSESINSNLNV VYAERTLDTLSLSPEHPKKEPLVELVSLKPFVPLTKEEEDEVARAFSADR KKVLVTHYKSNIEITGGTFQCLRRGGWLNDKVIDLYLVLLKERERRKAKN SLQCHFFSTFFYTKLISGKNGYDFNSVRRWTSQKKLGYIPHECDKIFVPI HRTSHWCLAVINQKEKKFQYLDSLRGTDTQVLEVLARYFVDE…
AdOTS1	MDQQREPNSNSQKKRRLDLDWKALLPRHGDAPPPEIVVKPMASGNSFSLD DEFRYYTDHQLIESIQSKKQTLRIHLPMLKDGGVKILDTIKRQEEELARR KTTPHVQEVVDADDKPRNATGSSDVGVSSDSRQKSISSQVPVQPSFASCF SKKLEGVDTDCMVVDTSGKETSHFRHCNNETIKDKGEPKGGRRLRSSSRN EPFQCATNLSKNDAFNDGKKSRAASSISAANIGKSLSRFFAPEVKETRQA IQSDDSSAKDAKMYYPSSDDPESVEICYSDIDCLAPESYLTSTIMNFYIR YLKQQASLANRSLSEYHFFNTYFYKKLQEAVSVKQSDRAAFFVKFRRWWK GVNIFQKTYVLIPVHEDLHWSLIIICIPDKGDESGPIILHLD…
AiOTS1	MDQQREPNSNSQKKRRLDLDWEALLPRHGDAPPPEIVVKPMASGNSFSLD DEFRYLTDHQLIESIRSKKQTLRIHLPKLKDGGVKILDTIRRQEEELARR KRTPHVQEVVDADDKPRNATGSSDVGVSSDSRQKSISSQVPVQSQFASCF SKKLEGADTDCMVVDTSGKETSQFRHCNNQTIKDMGEPKRGRRLRSSSRN EPFQCATNLSKNDAFNDGKKSRAASSISTANIGKSLSRFFAPEVKETRQA IQSDDSRSXXXXXXXXXGIFIIYYLLFILYIKNVSYIHSPLAGQPIVLDD DDDDDDEPYVLEKTEQEKKLAECAKDAKMYYPSSDDPESVEICYSDIDCL APEGYLTSTIMNFYIRYLKQQASLANRSLSKYHFFNTYFYKK…
AdFUG1	MKTRARTRKVLAADNGDDQVGVVKQDTEVSPRCRIELVYSRRGKKSEPVI DVTRSVTNSLPCYLSDMTRKVQSKRKRKSDDEEELCKPREKLDSGLFGEY LEKIWRSFSEEKRRRSTYFDSLWFSLYRRASCKEKVLTWIKKAHIFSKAY VFVPIVCWGHWSLLIFCHFGESAQTNTRSRCMLLLDSLAMANPRRLEPEI RRFVLDIYQAADRPETKKIVSRIPLLIPKVPQQRDGNECGNFVLYFIKLF LSVAPDDFSMEGYPYFMKKDWFTHEGLDRFLEGLDSMG
AiFUG1	MVLLMILSLIRGRVSELENMSQKVQSKRKRKSNDEEELCKPREKLDSGLF GEYLEKIWRSFSEEKRRRCTYFDSLWFNLYRSKSSKDKVLAWIKKANIFS KAYVFVPIVCWGHWSLLIFCHFGESSQTNTRSPCMLLLDSLAMANPRRLE PEIRRFVLDIYQAANRPETKNIISRIPLLIPKVPQQRDGNECGNFVLYFI KLFLSLAPDDFSLEGYPYFMKKDWFTHEGLDRFREGLDSMG
AiFUG2	MKTRARTRKVLAADNGDNQVGVVKQDTEVSPRCRIELVYSRRGKKSEPVI DVTGSVTNSLPCYLSDMSRKVQSKRKRKSDDEEELCKPRQKLDSGLFGEY LEKIWSFSEEKRRRCTFFDSLWFSLYRRDSCKDKVLTWIKKAHIFSKAYV FVPIVCWGHWSLLIFCHFGESAQTNTRSRCMLLLDSLAMANPRRLEPEIR RFVLDIYQASDRPETKKIISRIPLLIPKVPQQRDGNECGNFVLYFIKLFL SLAPDDFSMEGYPYFMKKDWFTHEDLDKFCEGLDSMG
AdSPF1	MNKSPRTDLHVFDFNEEEEERQQHNEIAKFRSPILNPPLLSNHDTHENKV NAENDVDITCVDVDTLGDKFNPEKSGLDLPLDTLEYKFDRKDSNSELEHA KKSNFTSHENHCNFKVDIYNHDEPEAKDTSGEESPQTSQMDPSRSPSSNE SVDVNSEADECMNESVPSSPASDIVENVSSNGCELNGRYGYNMDDANMEV VLHPDYVIYQDNYYMGPKLTFSHYCIKINVSTTCIKQGALELEWPVDDLV DIKCKSFQSSATIILKLRVISCKATESNQANTTSGIEELEIAVVDSNWSL RHKQITSLNMKYSDIWKIVLHCSMDIEGNENYSEDPRSYFPNFVQPFDEV IYPKGDPDAVSLSKRDVDLLRPDTFVNDTIIDFYIQYLKSQI…
AiSPF1	MRKKKNDNNTTRSLNSILRLTTLHIFTDTHVDKVNAENDVDITCVDVDAL GDKFNPEKSGLDLPLDTLGYKFDRKDSNSELEHAKKSNFTSHENHCNFKV DIYNHDEPEAKDTSGEESPQTSQMDPSRSPSSNESVDVNSEADECMNESV PSSPASDIVENVSSNGCELNGRYGYNMDDANMEVVLHPDYVIYQDNYYMG PKLTFSHYCIKINVSTTCIKQGAIELEWPVDDLVDIKCKSFQSSATIVLK LRVISCKATESNQANNTTSGIEELEIAVVDSNWSLRHKQITSLNMKYSDI WKIVLHCSMDIEGNENYSEDPRSYFPNFVQPFDEVIYPKGDPDAVSLSKR DVDLLRPDTFVNDTIIDFYIQYLKSQIQDEEKSRYHFFNSFF…

## Sheet: SUMO
Species	Protein Name	Given name	Sequence
Arabidopsis thaliana	AtSUMO1	AtSUMO1	MSANQEEDKKPGDGGAHINLKVKGQDGNEVFFRIKRSTQLKKLMNAYCDRQSVDMNSIAFLFDGRRLRAEQTPDELDMEDGDEIDAMLHQTGGSGGGATA*
	AtSUMO2	AtSUMO2	MSATPEEDKKPDQGAHINLKVKGQDGNEVFFRIKRSTQLKKLMNAYCDRQSVDFNSIAFLFDGRRLRAEQTPDELEMEDGDEIDAMLHQTGGGAKNGLKLFCF*
	AtSUMO3	AtSUMO3	MSNPQDDKPIDQEQEAHVILKVKSQDGDEVLFKNKKSAPLKKLMYVYCDRRGLKLDAFAFIFNGARIGGLETPDELDMEDGDVIDACRAMSGGLRANQRQWSYMLFDHNGL*
	AtSUMO4	AtSUMO4	MSTTSRVGSNEVKMEGQKRKVVSDPTHVTLKVKGQDEEDFRVFWVRRNAKLLKMMELYTKMRGIEWNTFRFLFDGSRIREYHTPDELERKDGDEIDAMLCQQSGFGPSSIKFRV*
	AtSUMO5	AtSUMO5	MVSSTDTISASFVSKKSRSPETSPHMKVTLKVKNQQGAEDLYKIGTHAHLKKLMSAYCTKRNLDYSSVRFVYNGREIKARQTPAQLHMEEEDEICMVMELGGGGPYTP*
	AtSUMO6	AtSUMO6	MSTKSSSIHGRNEVKMEGEKRKDVESESTHVTLNVKGQDEEGVKVFRVRRKARLLKLMEYYAKMRGIEWNTFRFLSDDGSRIREYHTADDMELKDGDQIDALLPQESGFGPSTVFRV*
	AtSUMO8	AtSUMO7	MSSSDKKPLIPSSHITVKVKNQDDICVYFRIKRDVELRKMMHAYSDKVGVEMSTLRFLFDGNRIKLNQTPNELGLEDEDEIEAFGEQLGGFSFFHRH*
	AT1G68185	AtSUMO-v	MGGEGEDLEPLFDYRRVQPANFVCIDDDDDDASVTPIPKKAKTSQTVEKLDDDVKVIEVTGDDDWLLPPPKVIFDKSKDSVEDSTIKALRSKKMELMSFTKTVGDVMQEVEESAKREVEESRNPSSETAAQLPSEPTNDRAKIVITIQDKDGQKTLRVFADEKFERVIKLYTDKAKLDPQNLVFIFDGDKIDPSTTPSELGMEDHDMIEVHTKKT
Glycine max	Glyma08g43290	GmSUMO1	MSGVTNNNEEDKKPTEQGAHINLKVKGQDGNEVFFRIKRSTQLKKLMNAYCDRQSVDFNSIAFLFDGRRLRAEQTPDELEMEDGDEIDAMLHQTGGSVV*
	Glyma08g46500	GmSUMO2	MSASGGRGSQEEEKKPSDQGAHINLKVKGQDGNEVFFRIKRSTQLKKLMNAYCDRQSVDFNSIAFLFDGRRLRAEQTPDELEMEDGDEIDAMLHQTGGGHKFL*
	Glyma18g35450	GmSUMO3	MSVSGGRGSQEEEKKPSDQGAHINLKVKGQDGNEVFFRIKRSTQLKKLMNAYCDRQSVDFNSIAFLFDGRRLRAEQTPDELEMEDGDEIDAMLHQTGGGHKFLQMYDDHLHQNA*
	Glyma18g35450	GmSUMO4	MATNGPLKRKSPPDDESVNLKIKLQDGRNLFFKVNRDMKLINVFKEFCDRQKLDYETLKFIYDGFNIKGKHTAKMLNMEDDAEIVAIRPQIGGGAAAL*
	Glyma08g11770	GmSUMO5	MATSRGRPPKRKSPDDNEATDNIQINFSIIDQDGRHMYFKVNHNLELIKVFKDFCERKNLEYETMQFLCDGIHIKGKHTPKMLNMEDDAEIFAATHQVGGGGDMRC*
	Glyma08g11781	GmSUMO6	MATNGPLKRKSPPDDDSVNLKIKLQDGRNLFFKVNRDLKLINVFKEFCDRQNLDYETLKFIYDGFNIKGKHTARMLNMEDDAEIVAIRSQIGGGAAAL*
	Glyma20g25690	GmSUMO-v1	MTDETEELEPLFDYSRVQPLNPIDLDDDFDDYEDVICVDSKKRKNSQAVGNEKTNGKGVTVVDIEDDDWLPPPPKIASNAQKTTDEDSTLKKLRLKKQELAWFAESAKELLKDVEESSKLEINNSLQSSVVGVDEKSTEHSERAKIVISVQDKDGTKQIRMFMDDKFERIVKIYAEKIKCDMKLIVLSFDGDKISLSETPASLGMEDDDIIEVHLKSS
	Glyma10g41550	GmSUMO-v2	MMDETEELEPLFDYSRVQPLNPIDLDDDLDDYEDVICVDSKKRKISQAVGNEKTNGKRVTVVDIEDDDWLPPPPKIASNAQKTIDEDSTLKKLRLKKQELASFAESAKELLKDVEESSKLEIDNSLQSSVVGVDEKSTEHSERAKIVVSVQDKDGTKQIRMFMDDKFERIVKTYAEKIKCNLKQIVLSFDGDKISSSETPASLGMEDDDIIEVHVKSS
Oryza sativa	LOC_Os01g68940	OsSUMO1	MSSPAGEDEKKPAGGEGGGAHINLKVKGQDGNEVFFRIKRSTQLKKLMNAYCDRQSVDIKSIAFLFDGRRLNAEQTPDQLEMEDGDEIDAMLHQTGGSLPA*
	LOC_Os01g68950	OsSUMO2	MSAAGEEDKKPAGGEGGGAHINLKVKGQDGNEVFFRIKRSTQLKKLMNAYCDRQSVDMNAIAFLFDGRRLRGEQTPDELEMEDGDEIDAMLHQTGGCLPA*
	LOC_Os07g38660	OsSUMO3	MYGWSGIPAAVKVEKENEWKTPATWEWKAPATRVAGEYVTLKVQGTDGRAVYRTMLRTEELQGLMDFYYDRSHGRVQRGTGRFLFDGRRLRGWQTPAELQMEDGDEVNFFEELIGGAAGSGWDPPSSILA*
	LOC_Os07g38690	OsSUMO4	MFGRSGITAAVKVEEEDDGKTPAAKRAGEYVTLKVQDTDGRAVYRTMRWTEQLQGLMDFYYDRAHGRVQRGTGRFLYDGRRLSGWQTPAELDMEDGDEVDFFEELIGGAA*
	LOC_Os07g38650	OsSUMO5	MSTTSPRAEEDAKETVKPIFITLKVMDQEDRRIRHTIRMADKLQVVMDMYYAKAPDVTYGTGTFLFDGIRLKGDMTPMGLEMVDGDTVDFFPVMIGGGGFFQCNLLPSSH*
	asmbl_4158.ricev70_pasa0 position=Chr1:23934148..23937229 (+ strand)	OsSUMO-v	MAAGAEAEADEEELEPLFDYSRVQPTMAFSFDDTDIEKSDIFVHCNKRRKVADGDGDANADEKGDKGEQKAAKAAAVVDLGEEDWLPPPPPPKPKSTVTDESEQSSVLKELRLQKQAMAKFAESADDFLEKLAQTARQKVEARIPTEHIDLDKSPERHEAREKVVVTVQDKAGHHQFRLYKDEKFGKLFRAYAKKVNLSVADLTFAFDGDKVDAESTPEDLGLEDEDMVEVLHKTR
Zea mays	GRMZM2G053898	ZmSUMO1a	MSGAGEEDKKPAEGGAHINLKVKGQDGNEVFFRIKRSTQLKKLMNAYCDRQSVDMNAIAFLFDGRRLRGEQTPDELEMEDGDEIDAMLHQTGGSVPSTT*
	GRMZM2G082390	ZmSUMO1b	MSGAGEEDKKPAEGGAHINLKVKGQDGNEVFFRIKRSTQLKKLMNAYCDRQSVDMNAIAFLFDGRRLRGEQTPDELEMEDGDEIDAMLHQTGGSVPSTT*
	GRMZM2G305196	ZmSUMO2	MMRSDVRGGDAEEEVDRKPVIKPGVHVTLKVQDTAGPTQELQALMDAYYASVPDVAYGTGRFLYDGGRLTGAHTPAELGMEEQDEIDFFTELLGGGGRRAAAEPGRPVVA*
	GRMZM2G073404	ZmSUMO-v	MTTAGEVDSAAGGEDLEPLFDYKRVQPRMTFCFDDSDLEVADIFKYCNKRPKVHTSTEEEGKPDEEVAAAKVVVLDEEDWLQPPPPKAAFRATAEEDSAFRELRLKKQEWAKFAESAEDILQKLDEITNKEVGPKEPPEQIILDEESEPQVEKAREKIVISIQDKDGQQQMRVYKDEKFDKLLKVYAKKAKLNPSDLSFVFDGEKINPSSTPQDLDLEDEDMIEVRRKQS

## Sheet: E1
Species	Protein Name	Given name	Sequence
Arabidopsis thaliana	AT4G24940	AtSAE1a	MDGEELTEQETALYDRQIRVWGANAQRRLTKAHILVSGIKGTVAEFCKNIVLAGVGSVTLMDDRLANMEALNANFLIPPDENVYSGKTVAEICSDSLKDFNPMVRVSVEKGDLSMLGTDFFEQFDVVVIGYGSRATKKYVNEKCRKLKKRVAFYTVDCRDSCGEIFVDLQDYKYTKKKLEEMVECELNFPSFQEAISVPWKPIPRRTAKLYFAMRVIEVFEESEGRKHGECSLLDLARVLEIKKQLCEANSVSESHIPDILLERLITGTTEFPPVCAIVGGILAQEVIKAVSGKGDPLKNFFYYDGEDGKGVMEDISDSFTS
	AT5G50580	AtSAE1b	MDGDELTEQETALYDRQIRVWGAGAQRRLSKSHVLVSGIKGTVAEFCKNIVLAGVGSVTLLDDRLVTTEVFNANFLILPDENAYVGKTVAEICCDSLKDFNPMVHVSIEKGDLSTLGVDFFEKFDVVVIGYSSRATKKAVNEKCRNLAKDVAFYTVDCRGSCGEIFVDLQNYKYTKKKLDETVECELTFPSFEEAVSVPWKPMPRRTAKLYFAMRVIELFEETEGRKPGECSLSDLPRVLKLKKELCEGNSVSENHIPDILLERLVSNNTEFPPACAIIGGILGQEVIKVISGKGEPLKNFFYFDAEDGKGVIEDLSHKL
	AT2G21470	AtSAE2	MATQQQQSAIKGAKVLMVGAGGIGCELLKTLALSGFEDIHIIDMDTIEVSNLNRQFLFRRSHVGQSKAKVARDAVLRFRPNINIRSYHANVKNPEFDVDFFKQFDVVLNGLDNLDARRHVNRLCLAADVPLVESGTTGFLGQVTVHIKGKTECYECQTKPAPKTYPVCTITSTPTKFVHCIVWAKDLLFAKLFGDKNQDNDLNVRSNNSASSSKETEDVFERSEDEDIEQYGRKIYDHVFGSNIEAALSNEETWKNRRRPRPIYSKDVLPESLTQQNGSTQNCSVTDGDLMVSAMPSLGLKNPQELWGLTQNSLVFIEALKLFFAKRKKEIGHLTFDKDDQLAVEFVTAAANIRAESFGIPLHSLFEAKGIAGNIVHAVATTNAIIAGLIVIEAIKVLK…
Glycine max	Glyma08G011400	GmSAE1a	MKGTVAEFCKNIVLAGVGSLTLVDDRVATEEVLSSNFLIPPDENAYSGKTLGELCCNSLKDFNPMVRVSIEKGDLSSFDVEFFSKFDVVVVSCCSLSAKKLANDKCRKLSKRVAFYAVDCRDSCGEIFVDLQDYKYSKKKQDETVKCDLKYPSFEDALSVPWRALHRRMSKLYYAMRVIEKFEEAEGRSAGEVSIADLSGVLKLKKEICTAQSLNESHVPDTLLERLVTNAIEFPPVCAIIGGILGQEVIKAISGKGDPLKNFFFFDAFDGKGIIEDLSPK
	Glyma05G204000	GmSAE1b	MVSWNRLRLGMDGDGEELTAQETALYDRQIRVWGADAQRRLSKSHVLVYGMKGTVAEFCKNIVLAGVGSLTLVDDRAATEEMLSSNFLIPPDENVYSGKTLAELCCNSLKDFNPMVHVSVEKGDLSSFDVEFLSKFDVVVVSCCTLSAKKLANGKCRKLSKRVAFYAVDCRDSCGEIFVDLQDYKYSKKKQDETVECDLKYPSFEDALSVPWRALHRRMSKLYYAMRVIEKFEEAEGRSTGEVSIADFSGLLKLKKEICTAQSLNESQVPDSLLKRLVTNATEFPPVCAIIGGILGQEVIKAISGKGDPLKNFFFFDAFDGKGIIEDISPK*
	Glyma13G201500	GmSAE2a	MASSPPSSSAIKDAKVLMVGAGGIGCELLKTLALSGFPDIHIIDMDTIEVSNLNRQFLFRQFHVGQSKAKVARDAVLKFRPHINITPYHANVKDPEFNVDFFKQFNVVLNGLDNLDARRHVNRLCLAANVPLVESGTTGFLGQVTVHVKGKTECYECQPKPAPKTYPVCTITSTPSKFVHCIVWAKDLLFAKLFGDKNQDNDLNVRSSDAASSSKNVEDVFERRKDEDIDQYGRKIFDHVFGYNIELALSNEETWKNRNRPKPIYSKDVLSDEPAQQNGNLEKKYESDELPVSAMASLGMKNPQDIWSLKENSRIFLEAFRLFFTKREKEIGNLSFDKDDQLAVEFVTAAANIRAASFGIPLQNLFEAKGIAGNIVHAVATTNAVIAGLIVIEAIKVLN…
	Glyma12G236000	GmSAE2b	MAYSSPSVIKDAKVLMVGAGGIGCELLKTLALSGFPDIHIIDMDTIEVSNLNRQFLFRQFHVGQSKAKVARDAVLKFRPHINITPYHANVKDPEFNVDFFKQFNVVLNGLDNLDARRHVNRLCLAANVPLVESGTTGFLGQVTVHVKGRTECYECQPKPAPKTYPVCTITSTPSKFVHCIVWAKDLLFAKLFGDKNQDNDLNVRSSDAASSSKNVEDVFERRKDEDIDQYGRKIFDHVFGYNIELALSNEETWKNRNRPKPIYSKDILSDEPAQQNGNLEKKYESDELSVSAMASLGMKNPQDIWSLKENSRIFLEAFRLFFTKREKEIGNLSFDKDDQLAVEFVTAAANIRAASFGIPLQNLFEAKGIAGNIVHAVATTNAVIAGLIVIEAIKVLKND…
Zea mays	GRMZM2G149108	ZmSAE1	MDGGGGAGGAEGELTAQETALYDRQIRVWGVDAQKRLSKAHVLVCGMNGTTIEFCKNIVLAGVGSLSLMDDNVVTEEDLNANFLIPPDESIYGGRSRAQVCCESLIDFNPMVRVFVEKGDPSLIDGEFLDKFDIVVLSRASLKTKLLINENCRKRSKHIAFYTIDCKDSCGEIFVDLQKHSYVQKKPGGATEQQELTYSSLQEAISVPWNSLPKKTAKLYFAMRVLEDYELSEGRSPGETTLSDIDAVLARRKDMCDKMSLNESRIPTTLVERLLAAGKKEHPPVCAILGGILGQEVIKSISCKGDPVKNFFYFDVADGKGVIEDIPPPPPAK
	GRMZM2G129575	ZmSAE2	MTYCLEHPARKMLLMPVEPFEPSKSCYVCSETPLVLEVNTKTTKLREVIEKVIKGKLGMNLPLIMVGATLVFEDGEDLEEDEIANYALNLEKVLAELPAPVLNGTMVTVEDLHQELKCSINIKHRDEFDEEKEPDRMVLVGWSGPVDKQTTSNGETKSVPSSSNTEDVDGTAEDISATSGMKRKLNEILETKENFDALENLSGVDSSSAQVVEDDNDDGLLMFDEDPRQSKKKRLQ
Oryza sativa	LOC_Os11g30410	OsSAE1	MGGGGGAEEELTAQETALYDRQIRVWGVDAQKRLSKAHVLVCGMNGTTTEFCKNIVLAGVGSLSLMDDHLVTEDDLNANFLIPHDESIYGGRSRAEVCCESLKDFNPMVRVAVEKGDPSLIDGEFLDKFDIIVVSCAPIKTKLLINDNCRKRSKHIAFYAIECKDSCGEIFVDLQNHSYVQKVGGEPKPKELAYPSLQEAISVPWKNLPRKTTKLYFAMRVLENYESSEGRNACEASLSDRPAVLALRKDMCDKMSLSESQIPTALLERLLAAGKKQHPPVCAILGGILGQEVIKSISGKGDPIKNFFYYDAADGKGIAEDIPPLSSD
	LOC_Os07g39780	OsSAE2	MASSPASAASEEEAVKLFGVQAAKVLMVGAGGIGCELLKTLALSGFRDIHIIDLDTIEVSNLNRQFLFRQSHVGQSKAHVARDAVLKFRPNINITSYHANVKDAQFNVEFFKQFNVVLNGLDNLDARRHVNRLCLAAEVPLVESGTTGFLGQVTVHVKGKTECYECQPKPVPKSYPVCTITSTPSKFVHCIVWAKELLFAKMFGDKNQDNDLNVRSNESGTSKSDVFERNADEDLDQYARRIYDHVFGYNIEVALENEETWKNRRRPNPIYIRDTLPEEAIRQNGSSRDINNEQEEPSAMVSLGLRNPQEIWSLADNSRVFLEALKLFFEKREKEIGNLVFDKDDQLAVEFVTTAANIRASSFGIPLHSLFEAKGVAGNIVHAVATTNAIIAGLIVIEA…

## Sheet: E2
Species	Protein Name	Given name	Sequence
Arabidopsis thaliana	AtSCE1	AtSCE1	MASGIARGRLAEERKSWRKNHPHGFVAKPETGQDGTVNLMVWHCTIPGKAGTDWEGGFFPLTMHFSEDYPSKPPKCKFPQGFFHPNVYPSGTVCLSILNEDYGWRPAITVKQILVGIQDLLDTPNPADPAQTDGYHLFCQDPVEYKKRVKLQSKQYPALV
Glycine max	Glyma01g39580.1	GmSCE1a	MSGIARGRLAEERKSWRKNHPHGFVAKPETLPDATVNLMVWHCTIPGKAGTDWEGGYFPLTMHFSEDYPSKPPKCKFPQGFFHPNVYPSGTVCLSILNEDSGWRPAITVKQILVGIQDLLDQPNPADPAQTEGYHLFIQDAAEYKRRVRQQSKQYPPLV
	Glyma11g05670.1	GmSCE1b	MSGIARGRLAEERKSWRKNHPHGFVAKPETLPDGTVNLMVWHCTIPGKTGTDWEGGYFPLTMHFSEDYPSKPPKCKFPQGFFHPNVYPSGTVCLSILNEDSGWRPAITVKQILVGIQDLLDQPNPADPAQTEGYHLFIQDAAEYKRRVRQQSKQYPPLV
	Glyma05g17900.1	GmSCE1c	MSGGIARGRLTEERKSWRKNHPHGFVAKPETLPDGTVNLMVWHCTIPGKTGTDWEGGYFPLTLHFSEDYPSKPPKCKFPQGFFHPNVYPSGTVCLSILNEDSGWRPAITVKQILVGIQDLLDQPNPADPAQTEGYHLFIQDAAEYKRRVRQQAKQYPPLL
	Glyma17g18570.1	GmSCE1d	MSGGIARGRLTEERKSWRKNHPHGFVAKPETLPDGTVNLMVWHCTIPGKTGTDWEGGYFPLTLHFSEDYPSKPPKCKFPQGFFHPNVYPSGTVCLSILNEDSGWRPAITVKQILVGIQDLLDQPNPADPAQTEGYHLFIQDAAEYKRRVRQQAKQYPPLL
Zea mays	GRMZM2G063931_T01	ZmSCE1a	MSGGIARGRLAEERKAWRKNHPHGFVAKPESLPDGTVNLMIWHCTIPGKQGTDWEGGYFPLTLHFSEDYPSKPPKCKFPQGFFHPNVYPSGTVCLSILNEDSGWRPAITVKQILVGIQDLLDQPNPADPAQTDGYHLFIQDPTEYKRRVKLQAKQYPALV
	GRMZM2G070047_T01	ZmSCE1b	MSGGIARGRLAEERKAWRKNHPHGFVAKPESLPDGTVNLMIWQCTIPGKQGTDWEGGYFPLTLHFSEDYPSKPPKCKFPQGFFHPNVYPSGTVCLSILNEDSGWRPAITVKQILVGIQDLLDQPNPADPAQTDGYHLFIQDPTEYKRRVRLQAKQYPALV
	GRMZM2G312693_T01	ZmSCE1c	MSGGIARGRLAEERKAWRKNHPHGFVARPETLADGSANLMVWSCTIPGKQGTDWESGYYPLTLHFSEDYPSKPPKCKFPQGFFHPNVYPSGTVCLSILNEDSGWRPAITVKQILVGIQDLLDQPNPADPAQTDGYHLFIQDPTEYKRRVRLQAKQYPALV
	GRMZM2G163398_T01	ZmSCE1d	MSGGIARGRLAEERKAWRKNHPHGFVARPESLTDGSVNLMVWNCTIPGKHGTDWEGGYYPLTLHFSEDYPSKPPKCKFPQGFFHPNVYPSGTVCLSILNEDSDWRPAITVKQILVGIQDLLDQPNPADPAQTDGYHLFIQDPAEYKRRVRLQAKQYPALV
	GRMZM2G038851_T01	ZmSCE1e	MASGGVARARLAEERKSWRRSHPHGFMAKPATLPDGSVNLMLWNCVVPGKQGTDWEGGHFPLTLHFDEDYPSRPPHCKFPAGFFHVNVYNTGSVCLSILGDAWKPSITVRQTLIGIQDLLDNPNPASPAQNLSYVLFTQNMPEYASRVRQQAKRYPSLV
	GRMZM2G341089_T02	ZmSCE1f	MASGGAARGRLAEERKAWRKSHPLGFVAKPAMLPDGSVNLMLWNCVVPGKEGTDWEGGYFPVTLHFTENYPSNPPTCKFPRRFFHVNVYDSGDVCLSILGDAWAPSITVRQILIGIQELLENPNPASPAQDFAYDVFAENMPEYKRRVREQAKRYPSLV
	GRMZM2G433968_T01	ZmSCE1g	MSEKFDLLIVGRRGGEGEGDPEGSTALTSGLSESSEFPELGVLGDMLASAEFASKVSILVIQQQPPKKTIATIKLFCFLALAAKRGLTDWEGGYFPVTLHFTENYPSNPPTCKFPRRFFHVNVYDSGDVCLSILGDAWAPSITVRQILIGIQELLENPNPASPAQDFAYDVFAEVLK
Oryza sativa	LOC_Os03g03130.1	OsSCE1a	MSGGIARGRLAEERKAWRKNHPHGFVAKPETLADGTVNLMIWHCTIPGKQGTDWEGGYFPLTLHFSEDYPSKPPKCKFPQGFFHPNVYPSGTVCLSILNEDSGWRPAITVKQILVGIQDLLDQPNPADPAQTDGYHLFIQDPTEYKRRVRLQAKQYPPIV
	LOC_Os10g39120.1	OsSCE1b	MSGGIARGRLAEERKAWRKNHPHGFVAKPETMADGSANLMIWHCTIPGKQGTDWEGGYYPLTLHFSEDYPSKPPKCKFPQGFFHPNVYPSGTVCLSILNEDSGWRPAITVKQILVGIQDLLDQPNPADPAQTDGYHIFIQDKPEYKRRVRVQAKQYPALL
	LOC_Os04g49130.1	OsSCE1c	MASGGGIARARLAEERKAWRKNHPHGFVAKPETLPDGSVNLMVWRCIIPGKEGTDWEGGYFPLTMQFTEDYPTNAPSCKFPSGFFHINVYDSGAVCLSILSTAWKPSITVRQILIGIQELFDDPNPNSAAQNISYELYRKDMEEYRKRVRQQAKKYPSAL

## Sheet: E3 ligases
Species	Protein Name	Given name	Sequence
Arabidopsis thaliana	AT1G08910	AtPIAL1	MVIPATSRFGFRAEFNTKEFQASCISLANEIDAAIGRNEVPGNIQELALILNNVCRRKCDDYQTRAVVMALMISVKSACQLGWFPERETQELLAIIDLMWNGFSCPENVTSCVNSPVTLISQVIERFYPCVKLGHILVSFEAKPESKMMMKDFHISKKMPHSPKQKVGLFVVRTEDISRSNCIVHPQGVSFLLNGKGIDKRVNISMESGPQLPTNVTALLNLGANLLQAIGCFGGSYLIAIAFMDVIPLPNKPLLKDYVHPEVVGSNSDCDIIEGPSRISLSCPISRTRIKLPVKGHVCKHLQCFDFWNYVNMNTRRHHGAARIILEEVGRNAADVVISADGTWMVETENDEDVELVPETTHDHGDPNSFINLGPTVKNPARDENEMETSTQVEEHNPC…
	AT5G41580	AtPIAL2	MSTAAAARPVAGTGLREKTAASLVNSFRLASVTQRLRYHIQDGAKVDPKEFQICCISFAKGIDFAIANNDIPKKVEEFPWLLKQLCRHGTDVYTKTALMVLMISVKHACHLGWFSDSESQELIALADEIRTCFGSSGSTSPGIKSPGSTFSQIMERFYPFVKLGHVLVSFEVKAGYTMLAHDFYISKNMPHSLQEKIRLFVAQTDNIDTSACISNPPEVSFLLNGKGVEKRVNIAMDTGPQLPTNVTAQLKYGTNLLQVMGNFKGNYIIIIAFTGLVVPPEKPVLKDYLQSGVIEASPDSDIIEGPSRVSLSCPISRKRIKLPVKGQLCKHLQCFDFSNYVHINMRNPTWRCPHCNQPVCYPDIRLDQNMAKILKDVEHNAADVIIDAGGTWKVTKNTG…
	AT3G15150	AtMMS21	MASASSSDGVAGRIQNASLVLVSDNSSTLADIRKAVAMMKNIAVQLEKENQTDKVKDLENSVAELLDLHSDCNHRSTAIQSVANRYQPVEQLTDFKKLLDDEFTKLKATPSSVPQNDHLMRQFREAVWNVHHAGEPMPGDDDEDIVMTSTQCPLLNMTCPLSGKPVTELADPVRSMDCRHVYEKSVILHYIVNNPNANCPVAGCRGKLQNSKVICDAMLKFEIEEMRSLNKQSNRAEVIEDFTEDVDED
	AT5G60410	AtSIZ1	MDLEANCKEKLSYFRIKELKDVLTQLGLSKQGKKQELVDRILTLLSDEQAARLLSKKNTVAKEAVAKLVDDTYRKMQVSGASDLASKGQVSSDTSNLKVKGEPEDPFQPEIKVRCVCGNSLETDSMIQCEDPRCHVWQHVGCVILPDKPMDGNPPLPESFYCEICRLTRADPFWVTVAHPLSPVRLTATTIPNDGASTMQSVERTFQITRADKDLLAKPEYDVQAWCMLLNDKVLFRMQWPQYADLQVNGVPVRAINRPGGQLLGVNGRDDGPIITSCIRDGVNRISLSGGDVRIFCFGVRLVKRRTLQQVLNLIPEEGKGETFEDALARVRRCIGGGGGDDNADSDSDIEVVADFFGVNLRCPMSGSRIKVAGRFLPCVHMGCFDLDVFVELNQRSRK…
Oryza sativa	LOC_Os06g06870	OsPIAL1	MASAAPLPPTPPPSQQQQPQPQGKEQQQQMAVAMNARRLVMIGDRLRTHFRGGGGTVLEPPDLAHLVYAFARGIDFALSSGDVPTVASEIPSILKKVYLVGKDQFLQSSVMVLMISCKNACSEKWFQPTDCTEILRMANELSGKFCTPVSQPDNDSTVIQIISTIMPRYYPQLKFERLVTSLEAKVGYDVLMADFFIHKNVPREEKINLIVVQKEDLNASSCIANPPHVSFLVNGKGVDKRTNVSMETGPQFPTDITRMLKYGANIIQAIGYFNANYIIAVAFLNKLESFDAPNLNDYAQPVAADPPDSDLLEGPSRVSLKCPISFRRIKTPIKGRLCKHYQCFDYDNYMELNLRKPTWRCPFCNTPSNFTDLRIDQKMVKILQETGEDTIDVLVFADG…
	LOC_Os05g48880	OsMMS21	MSSVVNKLTNAAERESSEAETLIAEIRKAIGEMKSIAVDYERENKSDKVKQLEAAALELVASCEDCTCYADAIRKVPGAYQPSNQMTDFEKLIEAEVNKVKGNSSTSVENHLLIRQFREAVWNVHHAGQPMPGDEQEDVLMTSTQTSILNVTCPLTGKPVIQLTEPVRW
	LOC_Os05g03430	OsSIZ1a	MADLVSSCKDKLAYFRIKELKDILNQLGLPKQGKKQDLIDRVLALLTDEQGQRHHGWGRKNSLTKEAVAKIVDDTYSRKMQIQCAPDLATRSHSGSDFSFRPIEEAYDSFQPEAKVRCICSSTMVNDSMIQCEDQRCQVWQHLNCVLIPDKPGESAEVPPVFYCELCRLSRADPFWVTAGNPLLPVKFVSSGVTNDGTSVPQSVEKSFQLSRSDRETVQRQEYDLQVWCMLLNDKVQFRMQWPQYAELHVNGISVRVVTRPGSQLLGINGRDDGPLITTCSREGINKICLSRVDARTFCFGVRIAKRRTVAQVLNLVPKEAEGESFEHALARVRRCLGGGDTAENADSDSDLEVVAESVTVNLRCPNSGSRMRIAGRFKPCIHMGCFDLETFVELNQRS…
	LOC_Os03g50980	OsSIZ1b	MALDPADDPLLADCKYKLNHFRIKELKDVLHQLGLPKQGRKQELVDKIIAVLSDQQEQDSRLNGLPNKKMVGKETVAKIVDDTFAKMNGSTNAVPASRNQTDSGHIVKPKRKSDDSAQLDVKVRCPCGYSMANDSMIKCEGPQCNTQQHVGCVIISEKPADSVPPELPPHFYCDMCRITRADPFWVTVNHPVLPVSITPCKVASDGSYAVQYFEKTFPLSRANWEMLQKDEYDLQVWCILFNDSVPFRMQWPLHSDIQINGIPIRVVNRQPTQQLGVNGRDDGPVLTAYVREGSNKIVLSRSDSRTFCLGVRIAKRRSVEQVLSLVPKEQDGENFDNALARVRRCVGGGTEADNADSDSDIEVVADSVSVNLRCPMTGSRIKIAGRFKPCVHMGCFDLE…
Zea mays	GRMZM2G075582	ZmPIAL1	MTNAAGTAPHPTPPTPLQQQQHQPPKDQQQKALALNAFRLKGIGDRIRFHLKGMSVPPVAELAHLIYAFARGIDFAVSAGDIPLTAGDIPEILRKVYELRKETIIQSSLMILAISCKNACSNKWFQPADSRDILRMVNELSGNFCTSTGQAASDSTVLEIISQIMPRYYPRLKFERLITSIEAKVGYDILMADFFIERSLSRDEKIRLIVVQKENLDASSCVSSPPHVSFLVNGKGVDKRTNVSMEQGPQLPTDITKMLKYGANIIQGVGYFNANYIIAVAVVNDLTSFSAPKLDDYAQPITVYPADSDVLEGPSRVSLNCPISFRRIKTPIKGRLCKHYQCFDYDNYMEMNSRKPNWRCPYCNTSSSFTDLRIDQKMMKILEETGDDVTDVLVFADGS…
	GRMZM2G022065	ZmMMS21	MSSMATKLFNTAEVESSDAQALVADMRKAIGTMKSLAVDFERDGKSDKVKKLEETVLELVASYEDCAAMAQAIKAVPGVYQSSDQPTDFKTLIGVEASKIREASSASQQNHPLFRQFRESVWNVHHAGQPMPGEEQEDIVMTSTQMSILNVTCPLTGKPVIELMNPVRCVDCKHIYEKDPVMQYIRTKKPPQCPIAGCPRVLERGKVICDPFLLIEIEELRSSETAAPNATNIDDWTDLNDEDEE
	GRMZM2G155123	ZmSIZ1a	MSDLASSCKDKLAYFRIKELKDILNQLGLPKQGKKQDLVDRVLAILSDEQGQHHHGWGRKNALTREAVAKVVDDTYRKMQVCAPDLPSRSHSGSDFSHFRPKEEAPDFYHVDTKVRCLCNSTLLNDNMIKCEDGKCQVWQHITCVLIPDKPTEGAGPDIPPHFYCELCRLKRADPFWVTTGNPLLPVKFMSSGVGNDGASVPQIVEKTFQLSRADRETVQRQEYDLQVWCILINDKVQFRMQWPQYAELQVNGIPVRVMTRPGSQLLGINGRDDGPLVTTCSREGINKISLSRVDARTFCFGVRIVRRRTVPQVLNLIPKEGEGESFEDALARVRRCLGGGGATDNADSDSDLEVVTESVTVNLRCPNSGSRMRIAGRFKPCVHMGCFDLETFVELNQR…
	GRMZM2G455664	ZmSIZ1b	MSDLASTSKDKLAYFRIKELKDILNQLGLPKHGKKQDLVDRVLAELSDEQGQRHHGWGRKNALTREAVAKVVDDTYRKMQVCAPDLPSRSHSGSDFNHFRPKEEATDFYYVETKVRCLCNSTMLNDKIIKCEDGKCQLWQHFTCVLIPDTPTEGAGPDIPPHFYCELCRLNRADPFWVTTANPLLPVKFISSGVGNDGASAPQIVEKTFQLSRAERETVQRPEYDLQVWCILVNDKVQFRMQWPQYAELQVNGIPVRVMTRPGSQLLGINGRDDGPLVTTCSREGINKISLSRVDARTFCFGVRIVRRRTVPQVLSLIPKEGEGESFEDALARVRRCLGGGGATDNADSDSDLEVVTESVTVNLRCPNSGSRMRIAGRFKPCVHMGCFDLETFVELNQR…
	GRMZM2G173770	ZmSIZ1c	MASPDDPVLSACKKNLSHFRIKELKDVLHQLGLSKQGKKQDLVDRVMAVLLSQQDQGINEILANYRLLLPVSRKMQDPTN TVAVSRSHELGDSVTCKKKPDDSAQAVKVRCPCGDSKPNDSMIKCIDPQCNIWQHVGCVVIPDTEKSADNISPELPSCFY CEVCRLSRADPFWVTVNHLLLPILIGPSTVAADGSYTVQYTAKSFQLSRANREILQQAECNIQVWCILLSDKVPFRMHWP LHSDMQVNGIYVRVVNRQPTQKLGANGRDDGPLLTDYLKEGPNKISLSRNDTRTFCLGIRIAKRRSLEQVLNLVPKEQDG ENFDDALARVRRCVGGGAEANNADSDSDIEVVADFVSVNLRCPVSNLVITVDALDPQ
Glycine max	Glyma.11G020900	GmPIAL1	MNNSSPALTLPSDTSPSVVNMFRINKVADRLAWIAQPGNRGEPHEFYNLCLSLSRGIDYALANGETPPKAHDLPLLVKQICQLKNDECSQAAMMVLLISIKNACEIGWFQTKESEELVSIADEIGKVYSSLGTINVRPRSCSTVISTIMQKFYPKFKLGPILASIEAQPGYGASAVDFHITKSEVLKDKIFLLVAQTDNIETPACLISPQQVNFLLNGKGVLNRTNVQMDPGAQVPTNVTGMLKFGTNLLQAVGQFNGRYVVLVAYMSVTPLLEDPVLQDYLQPAVTSVDLDSDIIEGASRISLNCPISFTRIKTPVKGHSCKHFQCFDFDNFININSKRPSWRCPRCIQNVCYADIRLDRNMVEILKNVGENITEVIVFANGSWKAVLEKDHDVDKMQ…
	Glyma.01G222500	GmPIAL2	MNNSLPALTSDTSPSVVNLFRINKVADRLSWIAQPGNRGEPYEFYNLCLSLSRGIDYALANGETPPKAHELPLLVKQICQLKNDECSQAAMMVLMISIKNACEIGWFQTKESEELVTIADEIRKVYSSLGTINVGPRSCSTAISTIMQKFYPKFKLGPILASIEAQPGYGASVVDFHITKSEVLKDKIFLLVAQTDNIETSACLINPQQVNFLLNGKGVLNRTNVQMDPGPQVPTNVTGMLKFGTNLLQAVGQFNGRYVVLVAYMSFTPFLEDPVLQDYLQPAVTSVDSDSDIIEGASQISLNCPISFTRIKTPVKGHSCKHFQCFDFDNFINMNSKRPSWRCPHCIQNVCYADIRLDRNMVEVLKNVGENITEVIVLANGSWKAVLEKDHDVDKMQKK…
	Glyma.12G071300	GmSIZ1a	MDLVPSVKEKLNYFRIKELKDVLTQLHLSKQGKKQDLVDRILSVLSDEQVSKIWAKKNAGGGKEQVAKLVDDTYRKMQISGATDLASKGQGASDSSSVKVKSEFDDAFQPDVKIRCLCGSRLETENLVKCDDARCHVWQHISCVIIPEKPTEGIPLVPDKFYCELCRLTRADPFWVSVAHPLHPVKLTTTSNPTDGNNPVQSVERTFQLTRADKDLVSKPEFDVEAWCMLLNDKVPFRMQWPQYTDLQVNGVPVRATNRPGSQLLGANGRDDGPIITPYTKDGINKISLTGCDARIFCLGVRIVKRRSMQQILNSIPKESDGEKFEDALARVCRCVGGGNAVDDADSDSDLEVVSDTFTVNLRCPMSGSRMKIAGRFKPCIHMGCFDLEVFVEMNQRSR…
	Glyma.U020100	GmSIZ1b	MDLVPSVKEKLNYFRIKELKDVLTQLHLSKQGKKQDLVDRILSVLSDEQVSKMWAKKNAGGKEQVAKLVDDTYRKMQISGATDLASKGQGASDSSSVKVKSEFDDAFQRDVKIRCLCGSRLETEDLVKCDDPRCHVWQHISCVIIPEKPTEGIPPVPDKFYCELCRLTRADPFWVSVAHPLHPVKLTTTSNPTDGNNPVQSVERTFQLTRADMDLVSKPEFDVEAWCMLLNDKVPFRMQWPQYTDLQVNGVPVRATNRPGSQLLGANGRDDGPIITPYTKDGINKISLTGCDARIFCLGVRIVKRRSMQQILNSIPKESDGEKFEEALARVCRCVGGGNAADDADSDSDLEVVSDTFTINLRCPMSGSRMKIAGRFKPCIHMGCFDLEVFVEMNQRSRK…
	Glyma.12G170900	GmSIZ1c	MDWVASCKEKLQYFRLKELKDVLTHLGLSKQGKKQDLVDRILAILSEDQVSKLWTKKNAVGKQQVAKLVDETYRKLQVSGAIDLSSKGQGASDSSNGKIKGEIDNSFQSDTKIRCLCGNVLDTEPLVKCEDTKCHVSQHINCVIIPEKPMDGIPPVPDKFYCEICRLDRADPFYVSATHLLFPVKLTTTNIPTDGTNPVQSVERTFQLTRANKELVSKSEYDVQVWCMLLNDKVSFRMQWPQFADLKVNGLPVRAINRPGSQLLGANGRDTGPVITPYTKDGINKISLTGCDARIFCLGVRIVKRLSMPEVLSMIPEESDGERFEDALARVCCCVGGGNANDNADSDSDLEVVSDTFSINLRCPMSGSRMKIAGRFKPCVHIGCFDLEVFVEMNERSRK…
	Glyma.13G328100	GmSIZ1d	MDLVASCKEKLQHFRIKELKDVLTHLGLSKQGKKQDLVDRILAILSEDQVSKLWTKKNAVGKQEVAKLVDDTFRKLQVSGAIDLASKGQGASDSSNVKIKGEIDDSYQSDTKIRCLCGNVFDTEPLVKCEDTRCHASQHISCVIIPEKPMDGIPPIPDKFYCEICRLDRADPFCISVTHLLFPVKLTTTNIPTDGSNPVQSVERMFQLSRANKELVSKSEYDVQVWCMLLNDKVSFRMQWPQFADLKVNGLPVRAINRPGSQLLGANGRDTGPVITPYTKDGINKISLTGCDARIFCVGVRIVKRLSMPEVLSMIPEESNGEHFEDALARVCCCVGGGNANDNADSDSDLEVVSDTFSINLRCPMSGSRMKIAGRFKPCVHMGCFDLEVFVEMNERSRK…
	Glyma.13G273500	GmMMS21	MASSSQSRCGSGSAASRLRNAASTFCSDSQPLLADIRKTVLMMKDIAVQLEKDNLPDKAKELEDAVIELVGLSELSVQFSSAVQAFANAYQPKEEFTNFNTLFEDELSRFKANQSSDVPKNPVVRQFKEAVWNVHHAGQPMPGEEQEDIVMTSIQSNILNITCPLSGKPVTELAEPVRSMECRHIYEKKVIMQYLKSKQHQCPISGCPKILQADKLVQDPLLMIEIEEMRKMNRETDVEDYTMLNED

## Sheet: SUMO Proteases in Arabidopsis
Species	Protein Name	Given name	Sequence
Arabidopsis thaliana	At1G60220	AtOTS1	MTKRKKEVIDVDCSEKKDFVIDWSSAMDKEDEVPELEIVNTTKPTPPPPPTFFSDDQTDSPKLLTDRDLDEQLERKKAILTLGPGLPDKGEKIRLKIADLEEEKQRRVLEGSKMEVDRSSKVVSSTSSGSDVLPQGNAVSKDTSRGNADSKDTSRQGNADSKEVSRSTFSAVFSKPKTDSQSKKAFGKELEDLGCERRKHKAGRKPVTRLSNGWRLLPDVGKAEHSAKQFDSGLKESKGNKKSKEPYGKKRPMESSTYSLIDDDDDDDDDDDNDTSGHETPREWSWEKSPSQSSRRRKKSEDTVINVDEEEAQPSTVAEQAAELPEGLQEDICYPTRDDPHFVQVCLKDLECLAPREYLTSPVMNFYMRFLQQQISSSNQISADCHFFNTYFYKKLSDA…
	At1G10570	AtOTS2	MKRQRAIELDRVKKTMLNIDWDDALGDEEVPELEIIATDKIPPREPTLSGYEPAVSVRSLRDNELDDHLKRQRSLLTRLGDKLADKGEKIRNRIGELEYEKQRRMFQQRTKMQDADNGCQILEKPKSSDVFMRASTASKDTSGQGTSGSKDVSRSTFAAHFSDNLKMGPQPVKLVNDKLQDLGRGSWISKANRDSIIEKNNVWRSLPRLSKCKVSLKNFYSESKDPKGDRRPNEAYGKGKPNESSPYLLVDDDDGDDDKVIGYETPRHWSLKASPLQSSSCRKKSDDKVINLDEDEPLSPMVVEEACELPEGLPEDIYYPSSDQSDGRDLVQVSLKDLKCLSPGEYLTSPVINFYIRYVQHHVFSADKTAANCHFFNTFFYKKLTEAVSYKGNDRDAYF…
	At4G15880	AtESD4	MGAVAINRKRSDESFNFINQQSTNPLRNSPYFQASKKRRFSFAMSEDSGKPASSNPTISRISRYPDAKAPLRREIHAPSRGILRYGKAKSNDYCEKDANFFVRKYDDAKRSALEALRFVNKGKDFVDLGDEVEKEEVVSDDSSVQAIEVIDCDDDEEKKNLQPSFSSGVTDVKKGENFRVEDTSMMLDSLSLDRDVDNDASSLEAYRKLMQSAEKRNSKLEALGFEIVLNEKKLSLLRQSRPKTVEKRVEVPREPFIPLTEDEEAEVYRAFSGRNRRKVLATHENSNIDITGEVLQCLTPSAWLNDEVINVYLELLKERETREPKKYLKCHYFNTFFYKKLVSDSGYNFKAVRRWTTQRKLGYALIDCDMIFVPIHRGVHWTLAVINNRESKLLYLDSL…
	At3G06910	AtELS1	MKNQSRVLNSELGDFDLSVLWDQILNFEGYGSYCFRPMDMDGYHKRSAGLNPCKHSGFSHSSRPMAPGIYRYPEVKSSLRRQVHAPVRILNSGRDRSTRQGSGNVLGTFLTRNNDMWKRNALDSSLRYRTDREVIDVDDELGDVEMISDDTSREGVENVAMEVDEVEEKAEMGNGLFSEVASLKNGSLRVGECSKANSSSLVVNRPVTDVTSFEAYRKVLESAVNRTSKLKDRGFVDFFKERGRALLRSLSSFWRQDEEPVEVVQREAFVPLSREEETAVRRAFSANDSNILVTHKNSNIDITGKILRCLKPGKWLNDEVINLYMVLLKEREAREPKKFLKCHFFNTFFFTKLVNSATGYNYGAVRRWTSMKRLGYHLKDCDKIFIPIHMNIHWTLAVI…
	At4G00690	AtELS2	MALVPKIRNRTISDKPVSSSCTRTSSFRQRLLASCKRFLRFKLLVRASSVSLKKKAARCSQSQQVVKHNDDRIEEHSSSNRGFKDGNNFLVSSTETKKLVAFCGEPFQPLNEEEVALVNSALSKRNRKKILVSHKNSNIDISGETLQCLRPNQWLNDDVTNLYLELLKERQTRDPQKYFKCHFFNTFFYVKLVSGSGYNYKAVSRWTTKRKLGYDLIDCDIIFVPIHIDIHWTLGVINNRERKFVYLDSLFTGVGHTILNAMAKYLVDEVKQKSQKNIDVSSWGMEYVEERPQQQNGYDCGMFMLKYIDFYSRGLSLQFSQKDMPYFRLRTAKEILRLRAD
	At1G09730	AtSPF1	MKKNFEVFDFKEEDELAESAAGKLLEKFTNPSPCNSPVLQRQRIQSFCNEKRVEEEEMEGPSCAEPATAVESDDHQCEDDSTLVTEAKESRTILTFGLETTDHLEETDAEHVNQGLMLGLKTEDLAKETDIDHDNHGLMFGLNSEDDIEETDVDHRVESFSCQLGGNSFYAETSSYSQRQLNSPFSDSSSSEEQIDMMSAIDESLSDRSALSEASDSEDDEEGTCYTFSLYFLIDMLGSPMSDRVLISMLYALKDWMTEHCFNDEEKIDLSTAVIMTSEYVILKDMHCAASLVIFSCNGIKIKSFLANNEEVPFSCEFGVEDIVSIQYNWYQNVGLIILRIRVLLKDENCHEDMEELKIAVKEHNWPNKQQKINSLHVKYPAVWNTDLEDDVEVSGYNL…
	At4G33620	AtSPF2	MTLRSVQSRSKRKPIDVFDYSDEDDRVEEESKKLLRKFDSPVTKKHHCAIDKYEFLRCFAKDTQSESKVLQHIVIDVEVPVKEEPSRCELSGDGNSDLIDVISNGSHRRIGIDSLTSSSLSENDEVSTGEATNPASDPHEVDPENAQVLIIPDVIIYGDIYCTNSKLTFSRNCMNVESSSVNATKGTFSCQWTIEDIIKIESQWCLEVETAFVNVLLKSRKPEGVDIAKDISGIDLLKFSVYDPKWSKEVETIRSLDSRYKNIWFDTITESEEIAFSGHDLGTSLTNLADSFEDLVYPQGEPDAVVVRKQDIELLKPRRFINDTIIDFYIKYLKNRISPKERGRFHFFNCFFFRKLANLDKGTPSTCGGREAYQRVQKWTKNVDLFEKDYIFIPINCSF…
	At3G48480	AtFUG1	MSRRRSNRVRNTNSKYVSSPARVTIIDDCEEDEYLHHRTCWKHIAAALSKCGSKPKRTKELEIFKLTAPCFYDECTRRGRSERRIKCKYLDSKLRKKLNSKAFVGYLEDVWRGFSDEKKNSFVYLDCLWFSMYKSENHNIRSSVFDSVKTKQIFSKKYVFLPIVYWSHWTLLIFCNFGEDLDSDKTCMLFLDSLQTTDSSQRLEPDIRKFVLDIYRAEGRTEDSSLVDEIPFYVPMVPQQTNDVECGSFVLYYIHRFIEDAPENFNVEDMPYFLKEDWFSHKDLEKFCDELHSLGTIH
