# Supplementary material for: Defining the function of SUMO system in pod development and abiotic stresses in Peanut
Source: BMC Plant Biol. 2019 Dec 29;19:593. doi: 10.1186/s12870-019-2136-9 (PMC7194008; doi:10.1186/s12870-019-2136-9)
Supplement: Supplementary file 10 — Additional file 10: Table S2. RNA-Seq data of SUMO pathway genes in peanut. [file 12870_2019_2136_MOESM10_ESM.xls]

## Sheet: Sheet1
Table S2 RNA-Seq data of SUMO pathway genes in peanut
Gene Name	Seedling Leaves	Main Stem Leaves	Lateral Stem Leaves	Vegetative Shoot Tip	Reproductive Shoot Tip	Roots	Nodule Roots	Flowers	Pistils	Stamens	Aerial Gyn Tip	Sub Gyn Tip	Pod Pattee1	Stalk Pattee1	Pod Pattee3	Pericarp Pattee5	Pericarp Pattee6	Seed Pattee5	Seed Pattee6	Seed Pattee7	Seed Pattee8	Seed Pattee10
AdSUMO1	9.01	19.62	13.37	46.59	42.02	16.08	15.86	31.21	30.83	37.37	25.62	27.51	29.99	32.23	24.63	18.61	20.2	41.8	33.03	37.31	39.98	32.59
AiSUMO1	7.35	16.22	11.99	36.91	36.46	14.39	12.82	17.42	23.3	36.16	32.66	32.67	35.76	30.68	29.3	20.73	22.45	56.48	49.55	47.98	48.52	33.58
AdSUMO2	19.63	27.69	19.6	41.23	46.96	36.27	34.75	31.16	21.13	40.22	31.59	34.14	31.31	19.25	26.44	25.36	25.61	55.63	43.52	31.73	29.05	31.11
AiSUMO2	40.17	54.4	39.34	75.96	84.59	64.26	66.17	72.66	53.89	80.44	66.72	72.64	65.19	45.34	57.03	58.77	59.94	101.83	80.08	58.55	54.9	61.47
AdSUMO3	19.63	27.69	19.6	41.23	46.96	36.27	34.75	31.16	21.13	40.22	31.59	34.14	31.31	19.25	26.44	25.36	25.61	55.63	43.52	31.73	29.05	31.11
AiSUMO3	40.17	54.4	39.34	75.96	84.59	64.26	66.17	72.66	53.89	80.44	66.72	72.64	65.19	45.34	57.03	58.77	59.94	101.83	80.08	58.55	54.9	61.47
AdSUMO4	0	0.02	0.03	0.28	2.48	0.05	0.01	0.07	0	0.04	0.66	1.72	0.74	0.04	0.57	0.27	0.55	2.91	1.75	0.78	0.41	0.17
AiSUMO4	0.03	0.07	0.06	0.35	3.15	0.32	0.14	0.09	0.02	0.14	0.66	1.44	1.11	0.19	0.95	0.68	1.37	7.37	5.95	1.92	1.08	0.39
AdSUMO-v	2.69	4.09	3.66	6.31	8.1	4.57	6.85	3.34	2.52	4.76	4.88	5.55	4.08	5.04	4.79	4.42	8.39	4.28	5.37	6.47	7.59	11.62
AiSUMO-v	2.39	3.03	2.58	5.3	6.45	4.3	5.01	2.49	2.15	4.42	4.25	5.8	3.69	3.55	3.7	3.48	7.22	3.39	4.81	5.13	6.67	10.23
AdSAE1a	4.71	6.39	5.12	9.98	11.54	9.76	10.12	5.95	4.4	10.19	7.87	8.96	9.29	6.75	8.38	8.84	9.6	8.45	7.25	4.88	4.99	5.46
AdSAE1b	0	0	0	0	0	0	0	0	0	0	0	0	0	0	0	0	0	0	0	0	0	0
AiSAE1	6.02	7.31	5.74	12.22	11.37	12.07	12.48	7.32	5.79	11.69	11.38	12.44	14.43	9.71	12.16	12.58	14.07	12.27	10.11	6.99	6.35	7.46
AdSAE2	2.8	4.42	3.75	6.93	9.14	7.66	6.11	3.73	3.45	9.97	5.97	6.89	8.8	8.32	8.16	8.33	7.07	8.05	7.08	5.72	4.89	5.88
AiSAE2	4.78	7.59	6.05	12.26	15.36	12.38	10.18	5.18	5.15	17.05	8.68	10.87	13.62	11.41	12.04	11.65	11	11.39	10.55	8.53	7.04	8.81
AdSCE1a	17.85	17.53	16.43	22.53	26.95	31.57	33.78	61.06	29.16	38.76	32.6	34.36	29.66	42.54	30.22	34.44	40.16	37.81	31.79	23.05	20.98	18.92
AdSCE1b	0	0	0	0	0	0	0	0	0	0	0	0	0	0	0	0	0	0	0	0	0	0
AiSCE1a	25.07	22.56	21.42	31.5	32.21	38.54	65.34	60.39	33.96	44.19	37.36	39.72	40.72	59.47	44.89	49.96	57	48.95	41.91	31.34	25.82	20.68
AiSCE1b	0	0	0	0.08	0.04	0	0	0	0.04	0	0	0	0	0	0	0	0	0.06	0.2	0.12	0.03	0
AdSIZ1a	5.09	6.95	6.32	6.42	8.95	7.91	15.22	8.52	8.15	9.76	6.37	4.77	8.65	9.03	9.56	9.34	9.05	6.98	8.55	6.95	7.47	12.35
AiSIZ1a	5.59	8.54	7.3	15.38	16.79	10.58	11.64	1.66	4.07	9.28	7.62	7.68	14.13	10.53	13.85	11.61	15.24	10.35	15.59	15.22	17.84	19
AdSIZ1b	3.54	5.76	4.74	11.26	11.12	6.88	7.66	1.52	2.45	7.86	4.83	5.77	9.45	7.4	9	6.96	9.26	6.2	9.23	9.03	10.8	10.89
AiSIZ1b	7.07	9.09	8.31	8.98	12.04	11.11	19.72	13.44	12.38	14.49	8.22	6.86	11.34	13.7	13.41	13.49	11.27	12.05	11.68	9.05	9.71	15.06
AdPIAL1	4.23	5.07	4.47	7.28	9.05	5.66	6.53	2.97	3.63	8.36	5.13	5.73	9.26	4.74	7.82	5.93	8.68	4.74	7.62	5.36	5.43	7.42
AiPIAL1	4.18	5.26	4.58	6.63	8.85	5.53	6.51	3.94	4.88	9.59	5.53	6.05	9.96	5.56	8.36	6.41	8.44	5.13	7.93	5.13	5.33	8.64
AdMMS21	2.37	2.85	2.33	8.11	8.09	5.97	3.8	0.63	1.17	9.72	6.63	8.3	9.36	4.07	7.09	5.22	4.43	9.99	7.59	8.19	7.29	3.63
AiMMS21a	3.94	3.92	3.41	8.32	8.88	9.35	6.76	0.62	1.8	8.33	6.32	7.6	8.96	4.29	7.12	5.14	3.93	9.45	8.74	12.48	11.01	5.34
AiMMS21b	0.58	1.06	0.91	1.72	1.52	2.9	1.67	0.16	0.36	1.3	2.08	2.95	3.81	2	3.7	3.33	2.03	3.66	3.5	3.93	3.76	2.02
AdELS1	2.24	3.65	2.32	6.96	8.23	4.54	3.97	1.58	2.21	4.73	4.93	6.86	7.16	6.58	6.97	6.32	5.51	6.23	6.3	4.91	5.31	10.79
AdELS2	0.15	0.33	0.18	0.81	1.41	0.79	0.31	0.34	0.46	0.8	0.54	1.19	0.81	0.15	0.35	0.13	0.08	1.81	1.34	1.24	0.9	1.09
AiELS1	0.43	0.36	0.2	0.96	1.46	0.73	0.17	0.36	0.31	0.85	0.51	0.92	0.5	0.2	0.28	0.13	1.58	0.11	1.22	1.41	1.27	0.76
AiELS2	2.59	3.9	2.77	6.51	7.78	6.58	3.96	1.69	2.24	5.94	5.33	6.77	7.48	7.69	6.41	6.95	6.06	6.4	5.78	4.72	5.05	10.62
AdOTS1	2.21	2.91	2.37	3.22	4.46	2.85	3.3	1.83	1.98	3.03	2.48	1.9	3.68	2.56	3.39	2.8	2.53	3.73	3.58	2.66	2.73	3.48
AiOTS1	1.71	2.37	1.72	2.8	3.47	2.48	2.53	1.71	1.77	2.35	2.03	1.8	2.59	2.05	2.82	2.19	1.8	3.29	2.95	2.54	2.15	3.09
AdFUG1	4.34	6.33	5.52	22.41	20.67	4.04	4.83	3.3	2.27	3.81	5.57	6.47	7.47	2.33	6.74	5.68	5.2	10.59	8.67	7.34	7.08	5.37
AiFUG1	0	0	0	0	0.05	0	0	0	0.1	0	0.12	0.15	0.29	0	0.28	0.33	0.56	0.06	0.56	0.41	0.43	0.41
AiFUG2	2.99	4.85	4.55	24.07	26.02	4.62	8.4	4.15	2.32	5.02	5.81	7.79	9.63	2.93	7.85	6.9	6.35	11.89	9.46	8.49	8.06	6.41
AdSPF1	9.02	11.42	10.4	13.44	16.91	9.88	11.91	6.63	6.78	10.27	8.56	8.53	10.82	11.56	10.21	9.33	7.7	11.78	10.15	6.24	5.83	6.44
AiSPF1	8.79	10.54	9.79	13.06	15.92	9.45	11.02	6.42	6.89	10.82	8.81	8.67	11.59	12.02	10.69	9.54	8.15	11.79	10.15	6.79	6.26	6.89
